# Supplementary material for: PEBP1 and 15-LO-1 in Asthma: Biomarker Potential for Diagnosis and Severity Stratification
Source: Diagnostics (Basel). 2025 May 24;15(11):1322. doi: 10.3390/diagnostics15111322 (PMC12154271; doi:10.3390/diagnostics15111322)
Supplement: Supplementary file 1 [file diagnostics-15-01322-s001.zip]

Archive with 1 entries (1 files):
- diagnostics-3517579-supplementary.pdf
